# Supplementary material for: Production of the Green Leaf Volatile (Z)-3-Hexenal by a Zea mays Hydroperoxide Lyase
Source: Plants (Basel). 2022 Aug 25;11(17):2201. doi: 10.3390/plants11172201 (PMC9460041; doi:10.3390/plants11172201)
Supplement: Supplementary file 1 [file plants-11-02201-s001.zip]

Archive with 1 entries (1 files):
- plants-1866052-supplementary.xlsx
