# Supplementary material for: Production of the Green Leaf Volatile (Z)-3-Hexenal by a Zea mays Hydroperoxide Lyase
Source: Plants (Basel). 2022 Aug 25;11(17):2201. doi: 10.3390/plants11172201 (PMC9460041; doi:10.3390/plants11172201)
Supplement: Supplementary file 1 [file plants-11-02201-s001.zip › plants-1866052-supplementary.xlsx]

## Sheet: Sheet1
Supplemental Table S1. Gene abbreviations and accession number for Cyp74 genes included in the phylogenetic analysis.
	Accession	Activity	Subfamily	Reference
AtHPL1	AF087932	Hydroperoxide lyase (HPL) - biochemical	CYP74B	Matsui et al., 1999; Duan et al., 2005
AtAOS	AT5G42650.1	Allene oxide synthase (AOS) - biochemical	CYP74A	Laudert et al., 1996
SolycHPL	Solyc07g049690.2.1	Hydroperoxide lyase (HPL) - biochemical	CYP74B	Matsui et al., 2000; Howe et al., 2000
SolycDES	Solyc01g109140.2.1	9-divinyl ether synthase (DES) - biochemical	CYP74D	Itoh et al., 2001
SolycAOS-like1	Solyc01g109150.2.1	Uncharacterized	CYP74C
SolycAOS-like2	Solyc01g109160.2.1	Uncharacterized	CYP74C
SolycAOS1	Solyc04g079730.1.1	Allene oxide synthase (AOS) - transcriptional	CYP74A	Sivasankar et al., 2000
SolycAOS2	Solyc11g069800.1.1	Allene oxide synthase (AOS) - biochemical	CYP74A	Howe et al., 2000
SolycAOS3	Solyc10g007960.1.1	Allene oxide synthase, hydrolase, and cyclase (AOS+) - biochemical	CYP74C	Itoh et al., 2002; Grechkin et al., 2008
OsAOS1	LOC_Os03g55800.1	Allene oxide synthase (AOS) - genetic	CYP74A	Zeng et al., 2021
OsAOS2	LOC_Os03g12500.1	Allene oxide synthase (AOS) - genetic	CYP74A	Zeng et al., 2021
OsHPL1	LOC_Os02g12690.1	Hydroperoxide lyase (HPL) - biochemical	CYP74B	Chehab et al., 2006
OsHPL2	LOC_Os02g12680.1	Hydroperoxide lyase (HPL) - biochemical	CYP74B	Chehab et al., 2006
OsHPL3	LOC_Os02g02000.1	Hydroperoxide lyase (HPL) - biochemical	CYP74B	Chehab et al., 2006
ZmHPL1	Zm00008a018919	Uncharacterized	CYP74B
ZmHPL-like1	GRMZM2G168404	Uncharacterized	CYP74B
ZmAOS2b (AOS1)	GRMZM2G067225	Allene oxide synthase (AOS) - biochemical	CYP74A	Ogorodnikova et al., 2015
ZmAOS2a (AOS2)	GRMZM2G002178	Allene oxide synthase (AOS) - transcriptional	CYP74A	Borrego and Kolomiets, 2016
ZmAOS1a (AOS3)	GRMZM2G376661	Uncharacterized	CYP74A
ZmAOS1b (AOS4)	GRMZM2G072653	Uncharacterized	CYP74A
ZmAOS1c (AOS5)	GRMZM2G033098	Uncharacterized	CYP74A
